# Supplementary material for: Phenology of Scramble Polygyny in a Wild Population of Chrysolemid Beetles: The Opportunity for and the Strength of Sexual Selection
Source: PLoS One. 2012 Jun 25;7(6):e38315. doi: 10.1371/journal.pone.0038315 (PMC3382595; doi:10.1371/journal.pone.0038315)
Supplement: File S2 — R script for null model for I mates and related parameters. A null model generator for I mates and related parameters based on Shuster, S. M., and M. J. Wade. 2003. Mating Systems and Strategies. Princeton (NJ): Princeton University Press, chapters 1–3. Observed data should be in a csv file (named “File S3 - Matrix of mating success per time interval per male for the whole season.csv” in this case) containing only 0′s & 1′s (mating events), one male per row, one time interval (e.g. 1 day in this study) per column. No column or row names should be included. See script for instructions to test any other.csv matrix. (R) [file pone.0038315.s002.r]

#File S2 - R script for null model for I mates and related parameters. A null model generator for Imates and related parameters based on Shuster S.M. & M.J. Wade 2003 MATING SYSTEMS AND STRATEGIES, Princeton University Press, Chapters 1-3

# Developed by Rogelio Mac�as-Ord��ez for Baena, M. & R. Mac�as-Ord��ez. 2012. PHENOLOGY OF A MATING SYSTEM: TEMPORAL FLUCTUATION IN THE INTENSITY OF SEXUAL SELECTION IN A WILD POPULATION OF BEETLES, Leptinotarsa undecimlieneata (COLEOPTERA: CHRYSOMELIDAE). PLoS ONE. 

#Observed data should be in a csv file (named "File S3 - Matrix of mating success per time interval per male for the whole season.csv" in this case) containing only 0's & 1's (mating events), one male per row, one time interval (e.g. 1 day in this study) per column. No column or row names should be included. Change for any matrix (in .csv format) of 1's and 0's you want to test.

obsmatrix<-data.matrix(read.table("File S3 - Matrix of mating success per time interval per male for the whole season.csv", sep=",")) #reads "File S3 - Matrix of mating success per time interval per male for the whole season.csv" and turns it into a matrix, change for "File S4 - Matrix of mating success per time interval per male for period 1.csv", "File S5 - Matrix of mating success per time interval per male for period 2.csv", "File S6 - Matrix of mating success per time interval per male for period 3.csv" or "File S7 - Matrix of mating success per time interval per male for period 4.csv" to see results for each period in this study. Or change for any matrix (in .csv format) of 1's and 0's you want to test.

##This section estimates all parameters based on the matrix of observed mating events, see chapters 1-3 in Shuster & Wade 2003 for details

Nintervals<- dim(obsmatrix)[2] #number of columns is the number of time intervals (1 day in this study)
Nfemales<- sum(obsmatrix) #sum of 1's in all cells is the number of females
Nmales<- dim(obsmatrix)[1]  #number of rows is the number of males (K)
      
      Nj<-colSums(obsmatrix) 
      Kt<-Nmales 
      tiRt<-Nj/Kt #also 1/Ro(t)
      R<-sum(tiRt)
      Ro<-1/R     
      VRt<- var(tiRt)*((Nintervals-1)/Nintervals) #the right term turns sample variance into population variance
      Rot<-Kt/Nj  #inverse of tiRt
      Vti<-numeric()
        for(j in 1:Nintervals) {Vti[j]<-var(obsmatrix[,j])*((Nmales-1)/Nmales)} #creates vector Vti; the right term turns sample variance into population variance
      T<-sum(Nj>0) #number of periods with at least one mating
            
      Ni<-rowSums(obsmatrix) #creates vector ni
      sigmaNfemales2<-sum((Ni)^2)
      Vk<-numeric()
        for(i in 1:Nmales) {Vk[i]<-var(obsmatrix[i,])*((Nintervals-1)/Nintervals)} # creates vector V(k); the right term turns sample variance into population variance
      Nsuccmales<-sum(Ni>0) #succesful males
      h<-Nfemales/Nsuccmales
      Vh<-(sigmaNfemales2-((Nfemales)^2)/Nsuccmales)/Nsuccmales
	    Ih<-Vh/h^2
                
      Isr<- VRt* (T/sum(tiRt))^2
      starImatest<- (sum(Vti)/T)* (sum(tiRt)/T)^2 #*Imates(t)
      starImatesk<- mean(Vk)* (sum(tiRt)/T)^2 #*Imates(k)
      
      Imates<-Isr + starImatest - starImatesk
      Vmates<-T^2*VRt+((sum(Vti)/T)-mean(Vk))
	   Covmates<-((sum(Vti)/T)- mean(Vk))

      Vmatesagg<-(sigmaNfemales2-(Nfemales^2/Nmales))/Nmales
      Imatesagg<-Vmatesagg/h^2
      
      mstar<-h+(Vh/h)-1 #m*
      Imatesadj<-(1/R)*(mstar+1-R) 

      t<-Nfemales/T
      sigmaNfemalesintime2<-sum((Nj)^2)

      Vt<-(sigmaNfemalesintime2/T)-t^2
      tstar<-t+(Vt/t)-1 #t*
      
      Is<-var(Ni)/mean(Ni)^2 
 
#This section creates a vector of length = time intervals x number of males with as many 1's as mating events and fills the rest with 0
matevect<-c(1:(Nmales*Nintervals))
i1<-c(1:Nfemales) 
i0<-c((Nfemales+1):(Nmales*Nintervals))
matevect[i1]<-1
matevect[i0]<-0

#This section sets counters to 0. These counters will accumulate how many times asimulation falls above or below the observed value in order to estima the probability (p) of obtaining the observed value by chance.

countIsr<- 0
countstarImatest<- 0
countstarImatesk<- 0
countVmates<-0
countImates <- 0
countVmatesagg <- 0
countImatesagg <- 0
counth<-0
countVh<-0
countIh<-0
countCovmates<-0
countmstar<-0
countImatesadj<-0
counttstar<-0
countt <- 0
countIs <- 0


#This section creates empty vectors to store simulation values

rndIsr<- numeric()
rndstarImatest<- numeric()
rndstarImatesk<- numeric()
rndImates <- numeric()
rndVmates <- numeric()
rndVmatesagg<-numeric()
rndImatesagg<-numeric()
rndh<-numeric()
rndVh<-numeric()
rndIh<-numeric()
rndCovmates<-numeric()
rndmstar<-numeric()
rndImatesadj<-numeric()
rndtstar<-numeric()
rndt<-numeric()
rndIs<-numeric()

####This section generates numsim number of simulations; in each simulation the number of mating events observed are randomly assigned to the number of males observed and all the above parameters are calculated and compared with those obtained from the observed distribution of mating events

numsim<- 5000 #defines number of simulations

for(rn in 1:numsim) {  # this loop generates numsim replicates, "rn" stores the replicate number
      rndmatrix<-sample(matevect) #shuffles all the 1's in matevect
      dim(rndmatrix)<-c(Nmales,Nintervals) #turns rndmatrix into a matrix of Nmales number of rows and Nintervals number of columns
      
      #All parameters are calculated in each simulation of random mating, and for those of interest, the value is stored in the [rn] position of the empty vectors created above
      rndNj<-colSums(rndmatrix) 
      rndKt<-Nmales 
      rndtiRt<-rndNj/rndKt     
      rndVRt<- var(rndtiRt)*((Nintervals-1)/Nintervals)
      rndRot<-rndKt/rndNj  
      rndVti<-numeric()
        for(j in 1:Nintervals) {rndVti[j]<-var(rndmatrix[,j])*((Nmales-1)/Nmales)} 
      rndT<-sum(rndNj>0)
      
      rndNi<-rowSums(rndmatrix) 
      rndsigmaNfemales2<-sum((rndNi)^2)
      rndVk<-numeric()
        for(i in 1:Nmales) {rndVk[i]<-var(rndmatrix[i,])*((Nintervals-1)/Nintervals)} 
      rndNsuccmales<-sum(rndNi>0) 
      rndh[rn]<-Nfemales/rndNsuccmales
      rndVh[rn]<-(rndsigmaNfemales2-((Nfemales)^2)/rndNsuccmales)/rndNsuccmales
	    rndIh[rn]<-rndVh[rn]/rndh[rn]^2
            
      rndIsr[rn]<- rndVRt* (rndT/sum(rndtiRt))^2
      rndstarImatest[rn]<- (sum(rndVti)/rndT)* (sum(rndtiRt)/rndT)^2
      rndstarImatesk[rn]<- mean(rndVk)* (sum(rndtiRt)/rndT)
            
      rndImates[rn]<-rndIsr[rn] + rndstarImatest[rn] - rndstarImatesk[rn]
      rndVmates[rn]<-rndT^2*rndVRt+((sum(rndVti)/rndT)-mean(rndVk))
      rndCovmates[rn]<-((sum(rndVti)/rndT)-mean(rndVk))      

      rndVmatesagg[rn]<-(rndsigmaNfemales2-(Nfemales^2/Nmales))/Nmales
      rndImatesagg[rn]<-rndVmatesagg[rn]/(rndh[rn]^2)
      
      rndmstar[rn]<-rndh[rn]+(rndVh[rn]/rndh[rn])-1 
      rndImatesadj[rn]<-(1/R)*(rndmstar[rn]+1-R) 

      rndt[rn]<-Nfemales/rndT
      rndsigmaNfemalesintime2<-sum((rndNj)^2)

      rndVt<-(rndsigmaNfemalesintime2/rndT)-rndt^2
      rndtstar[rn]<-rndt+(rndVt/rndt)-1 
      
      rndIs[rn]<-var(rndNi)/mean(rndNi)^2
      
      #Cunters to estimate p (see above) increase their value by 1 if the randomly obtained value of the simulation in turn is larger than the observed value
    
      countIsr<-countIsr + ifelse(rndIsr[rn]>Isr,1,0)
      countstarImatest<-countstarImatest + ifelse(rndstarImatest[rn]>starImatest,1,0)
      countstarImatesk<-countstarImatesk + ifelse(rndstarImatesk[rn]>starImatesk,1,0)
      countImates<-countImates + ifelse(rndImates[rn]>Imates,1,0)
      countVmates<-countVmates + ifelse(rndVmates[rn]>Vmates,1,0)
      countCovmates<-countCovmates + ifelse(rndCovmates[rn]>Covmates,1,0)
      
      countVmatesagg <- countVmatesagg + ifelse(rndVmatesagg[rn]>Vmatesagg,1,0)
      countImatesagg <- countImatesagg + ifelse(rndImatesagg[rn]>Imatesagg,1,0)
      counth<-counth + ifelse(rndh[rn]>h,1,0)
      countVh<-countVh + ifelse(rndVh[rn]>Vh,1,0)
	    countIh<-countIh + ifelse(rndIh[rn]>Ih,1,0)
	    
	    countmstar<-countmstar + ifelse(rndmstar[rn]>mstar,1,0)
      countImatesadj<-countImatesadj + ifelse(rndImatesadj[rn]>Imatesadj,1,0)
      counttstar<-counttstar + ifelse(rndtstar[rn]>tstar,1,0)
	    countt<-countt + ifelse(rndt[rn]>t,1,0)
	    
	    countIs<-countIs + ifelse(rndIs[rn]>Is,1,0)
	       

                 } #end of the  loop that will repeat itself numsim number of times


#### This section calculates the mean and standard deviation for each parameter of all numsim simulations of random mating. Also, the counters are adjusted to store the lower frequency of events between number of times the randomly expected values of each parameter was larger or smaller than the observed value.
    
    
    rndIsrbar<-mean(rndIsr)
    rndIsrsd<-sd(rndIsr)
    countIsr<-ifelse(rndIsrbar<Isr,countIsr,numsim-countIsr) 
    
    rndstarImatestbar<-mean(rndstarImatest)
    rndstarImatestsd<-sd(rndstarImatest)
    countstarImatest<-ifelse(rndstarImatestbar<starImatest,countstarImatest,numsim-countstarImatest) 
    
    rndstarImateskbar<-mean(rndstarImatesk)
    rndstarImatesksd<-sd(rndstarImatesk)
    countstarImatesk<-ifelse(rndstarImateskbar<starImatesk,countstarImatesk,numsim-countstarImatesk) 
    
    rndImatesbar<-mean(rndImates)
    rndImatessd<-sd(rndImates)
    countImates<-ifelse(rndImatesbar<Imates,countImates,numsim-countImates)
    
    rndVmatesbar<-mean(rndVmates)
    rndVmatessd<-sd(rndVmates)
    countVmates<-ifelse(rndVmatesbar<Vmates,countVmates,numsim-countVmates)
    
    rndCovmatesbar<-mean(rndCovmates)
    rndCovmatessd<-sd(rndCovmates)
    countCovmates<-ifelse(rndCovmatesbar<Covmates,countCovmates,numsim-countCovmates)

    rndVmatesaggbar<-mean(rndVmatesagg)
    rndVmatesaggsd<-sd(rndVmatesagg)
    countVmatesagg<-ifelse(rndVmatesaggbar<Vmatesagg,countVmatesagg,numsim-countVmatesagg)
    
    rndImatesaggbar<- mean(rndImatesagg)
    rndImatesaggsd<- sd(rndImatesagg)
    countImatesagg<-ifelse(rndImatesaggbar<Imatesagg,countImatesagg,numsim-countImatesagg)
    
    rndhbar<- mean(rndh)
    rndhsd<- sd(rndh)
    counth<-ifelse(rndhbar<h,counth,numsim-counth)
    
    rndVhbar<- mean(rndVh)
    rndVhsd<- sd(rndVh)
    countVh<-ifelse(rndVhbar<Vh,countVh,numsim-countVh)
    
    rndIhbar<- mean(rndIh)
    rndIhsd<- sd(rndIh)
    countIh<-ifelse(rndIhbar<Ih,countIh,numsim-countIh)
    
    rndmstarbar<- mean(rndmstar)
    rndmstarsd<- sd(rndmstar)
    countmstar<-ifelse(rndmstarbar<mstar,countmstar,numsim-countmstar)
    
    rndImatesadjbar<- mean(rndImatesadj)
    rndImatesadjsd<- sd(rndImatesadj)
    countImatesadj<-ifelse(rndImatesadjbar<Imatesadj,countImatesadj,numsim-countImatesadj)
    
    rndtstarbar<- mean(rndtstar)
    rndtstarsd<- sd(rndtstar)
    counttstar<-ifelse(rndtstarbar<tstar,counttstar,numsim-counttstar)
    
    rndtbar<- mean(rndt)
    rndtsd<- sd(rndt)
    countt<-ifelse(rndtbar<t,countt,numsim-countt)
    
    rndIsbar<- mean(rndIs)
    rndIssd<- sd(rndIs)
    countIs<-ifelse(rndIsbar<Is,countIs,numsim-countIs)
       

####This section calculates the probability that the observed values may be randomly observed             
        
    pIsr<-countIsr/numsim
    pstarImatest<-countstarImatest/numsim 
    pstarImatesk<-countstarImatesk/numsim 
    pImates<-countImates/numsim
    pVmates<-countVmates/numsim
    pCovmates<-countCovmates/numsim
    pVmatesagg<- countVmatesagg/numsim
    pImatesagg<- countImatesagg/numsim 
    ph<- counth/numsim
    pVh<- countVh/numsim
    pIh<- countIh/numsim 
    pmstar<- countmstar/numsim
    pImatesadj<- countImatesadj/numsim
    ptstar<- counttstar/numsim
    pt<- countt/numsim
    pIs<- countIs/numsim
    

###This section draws histograms of the random distribution of each parameter and a red line on the observed values. Besides the observed value, the probability (p) of obtaining the observed value by chance, the mean value under random mating, the sd and the number of simulations, aratio between the observed and the mean value expected under random mating is provided.  
 
    
    x11()
    par(mfrow= c(2, 3))

    hist(rndIsr, main = "Isexratio",sub = paste("Observed = ",round(Isr,6),",  p = ",round(pIsr,3),", obs/rnd = ", round(Isr/mean(rndIsr),2)), xlab= paste("Random mean = ",round(rndIsrbar,6),"+/-",round(rndIsrsd,6), "sd, n = ",numsim))
    abline(v = Isr, col="red") 
    
    hist(rndstarImatest, main = "*Imates(t)",sub = paste("Observed = ",round(starImatest,6),",  p = ",round(pstarImatest,3),", obs/rnd = ", round(starImatest/mean(rndstarImatest),2)), xlab= paste("Random mean = ",round(rndstarImatestbar,6),"+/-",round(rndstarImatestsd,6), "sd, n = ",numsim))
    abline(v = starImatest, col="red") 
    
    hist(rndstarImatesk, main = "*Imates(k)",sub = paste("Observed = ",round(starImatesk,6),",  p = ",round(pstarImatesk,3),", obs/rnd = ", round(starImatesk/mean(rndstarImatesk),2)), xlab= paste("Random mean = ",round(rndstarImateskbar,6),"+/-",round(rndstarImatesksd,6), "sd, n = ",numsim))
    abline(v = starImatesk, col="red") 
    
    hist(rndImates, main = "Imates(phen)",sub = paste("Observed = ",round(Imates,6),",  p = ",round(pImates,3),", obs/rnd = ", round(Imates/mean(rndImates),2)), xlab= paste("Random mean = ",round(rndImatesbar,6),"+/-",round(rndImatessd,6), "sd, n = ",numsim))
    abline(v = Imates, col="red") 
    
    hist(rndVmates, main = "Vmates(phen)",sub = paste("Observed = ",round(Vmates,6),",  p = ",round(pVmates,3),", obs/rnd = ", round(Vmates/mean(rndVmates),2)), xlab= paste("Random mean = ",round(rndVmatesbar,6),"+/-",round(rndVmatessd,6), "sd, n = ",numsim))
    abline(v = Vmates, col="red") 
    
    hist(rndCovmates, main = "Covmates",sub = paste("Observed = ",round(Covmates,6),",  p = ",round(pCovmates,3),", obs/rnd = ", round(Covmates/mean(rndCovmates),2)), xlab= paste("Random mean = ",round(rndCovmatesbar,6),"+/-",round(rndCovmatessd,6), "sd, n = ",numsim))
    abline(v = Covmates, col="red") 


   x11()
   par(mfrow= c(2, 3))

   hist(rndIh, main = "IH",sub = paste("Observed = ",round(Ih,6),",  p = ",round(pIh,3),", obs/rnd = ", round(Ih/mean(rndIh),2)), xlab= paste("Random mean = ",round(rndIhbar,6),"+/-",round(rndIhsd,6), "sd, n = ",numsim))
    abline(v = Ih, col="red") 

   hist(rndVh, main = "VH",sub = paste("Observed = ",round(Vh,6),",  p = ",round(pVh,3),", obs/rnd = ", round(Vh/mean(rndVh),2)), xlab= paste("Random mean = ",round(rndVhbar,6),"+/-",round(rndVhsd,6), "sd, n = ",numsim))
    abline(v = Vh, col="red") 

   hist(rndh, main = "H",sub = paste("Observed = ",round(h,6),",  p = ",round(ph,3),", obs/rnd = ", round(h/mean(rndh),2)), xlab= paste("Random mean = ",round(rndhbar,6),"+/-",round(rndhsd,6), "sd, n = ",numsim))
    abline(v = h, col="red") 
   
   hist(rndImatesagg, main = "Imates",sub = paste("Observed = ",round(Imatesagg,6),",  p = ",round(pImatesagg,3),", obs/rnd = ", round(Imatesagg/mean(rndImatesagg),2)), xlab= paste("Random mean = ",round(rndImatesaggbar,6),"+/-",round(rndImatesaggsd,6), "sd, n = ",numsim))
    abline(v = Imatesagg, col="red") 
   
   hist(rndVmatesagg, main = "Vmates",sub = paste("Observed = ",round(Vmatesagg,6),",  p = ",round(pVmatesagg,3),", obs/rnd = ", round(Vmatesagg/mean(rndVmatesagg),2)), xlab= paste("Random mean = ",round(rndVmatesaggbar,6),"+/-",round(rndVmatesaggsd,6), "sd, n = ",numsim))
    abline(v = Vmatesagg, col="red") 
    
   hist(rndIs, main = "Is",sub = paste("Observed = ",round(Is,6),",  p = ",round(pIs,3),", obs/rnd = ", round(Is/mean(rndIs),2)), xlab= paste("Random mean = ",round(rndIsbar,6),"+/-",round(rndIssd,6), "sd, n = ",numsim))
    abline(v = Is, col="red") 
    
    x11()
   par(mfrow= c(2, 2))

   hist(rndmstar, main = "m*",sub = paste("Observed = ",round(mstar,6),",  p = ",round(pmstar,3),", obs/rnd = ", round(mstar/mean(rndmstar),2)), xlab= paste("Random mean = ",round(rndmstarbar,6),"+/-",round(rndmstarsd,6), "sd, n = ",numsim))
    abline(v = mstar, col="red") 

   hist(rndImatesadj, main = "Imates(adj)",sub = paste("Observed = ",round(Imatesadj,6),",  p = ",round(pImatesadj,3),", obs/rnd = ", round(Imatesadj/mean(rndImatesadj),2)), xlab= paste("Random mean = ",round(rndImatesadjbar,6),"+/-",round(rndImatesadjsd,6), "sd, n = ",numsim))
    abline(v = Imatesadj, col="red") 

   hist(rndtstar, main = "t*",sub = paste("Observed = ",round(tstar,6),",  p = ",round(ptstar,3),", obs/rnd = ", round(tstar/mean(rndtstar),2)), xlab= paste("Random mean = ",round(rndtstarbar,6),"+/-",round(rndtstarsd,6), "sd, n = ",numsim))
    abline(v = tstar, col="red") 
   
   hist(rndt, main = "t",sub = paste("Observed = ",round(t,6),",  p = ",round(pt,3),", obs/rnd = ", round(t/mean(rndt),2)), xlab= paste("Random mean = ",round(rndtbar,6),"+/-",round(rndtsd,6), "sd, n = ",numsim))
    abline(v = t, col="red") 


#Any question or comment is welcome at rogeliomaciasordonez@gmail.com
   
   
   
