# Supplementary material for: Phenology of Scramble Polygyny in a Wild Population of Chrysolemid Beetles: The Opportunity for and the Strength of Sexual Selection
Source: PLoS One. 2012 Jun 25;7(6):e38315. doi: 10.1371/journal.pone.0038315 (PMC3382595; doi:10.1371/journal.pone.0038315)
Supplement: File S8 — R script for interactive Figure 8 . Install the rgl library first. Then run this R script from beginning to end and two windows will appear (panels A and B). Amplify or maximize each window, click and hold on the graph and then move the mouse to rotate it. You will be able to see the projections on the three planes. See figure 8 for legend and the text for more information. (R) [file pone.0038315.s008.r]

## File S8 - R script for interactive Figure 8 ###

# Developed by Rogelio Mac�as-Ord��ez for Baena, M. & R. Mac�as-Ord��ez. 2012. PHENOLOGY OF A MATING SYSTEM: TEMPORAL FLUCTUATION IN THE INTENSITY OF SEXUAL SELECTION IN A WILD POPULATION OF BEETLES, Leptinotarsa undecimlieneata (COLEOPTERA: CHRYSOMELIDAE). PLoS ONE.

##Iinstall the rgl library first.

##Run the following R script from beginning to end and two  windows will appear (panels A and B). Amplify or maximize each window, click and hold on the graph and then move the mouse to rotate it. You will be able to  see the projections on the three planes. See figure 8 for legend and the text for more information.

#Any question or comment is welcome at rogeliomaciasordonez@gmail.com


library(rgl)

##############Figure 8A

m<-c(0.8340,1.1380,0.6500,0.8340,0.8340,0.8340,0.8340,1.9040,2.1980,1.6580,1.9040,1.9040,1.9040,1.9040,1.1560,1.6500,0.8480,1.1560,1.1560,1.1560,1.1560,0.5880,1.1810,0.1430,0.5880,0.5880,0.5880,0.5880,2.6584,3.0100,2.3770,2.6584,2.6584,2.6584,2.6584)
t<-c(16.75000,16.75000,16.75000,22.60000,12.51000,16.75000,16.75000,28.96000,28.96000,28.96000,32.22000,25.97000,28.96000,28.96000,10.37000,10.37000,10.37000,13.88000,7.88000,10.37000,10.37000,2.00000,2.00000,2.00000,3.25900,0.72700, 2.00000,2.00000,22.67079,22.67079,22.67079,25.87000,19.60000,22.67079,22.67079)
Imates<-c(0.3677,0.3677,0.3677,0.3677,0.3677,0.4177,0.3348,0.5000,0.5000,0.5000,0.5000,0.5000,0.5465,0.4658,0.3514,0.3514,0.3514,0.3514,0.3514,0.4259,0.3054,0.1560,0.1560,0.1560,0.1560,0.1560,0.2410,0.0930,0.5714,0.5714,0.5714,0.5714,0.5714,0.6264,0.5305)

#for axes
axes<-t(matrix(c(0,0,30,0,0,0,30,0,0,30,40,0,0,40,0,0,0,0),3,6))
axes2<-t(matrix(c(0,40,30,0,40,0,30,40,0,30,40,30),3,4))

#for painted floor
mt<-t(matrix(c(0,40,0,0,0,0,30,0,0,30,40,0),3,4))

#for observed values
mx <- matrix(c(m*10,t,Imates*30),35,3)

#I<-mx[-c(1,8,15,22,29,30,31,32,33,34,35),] #removes estimates and totals and leaves only CI's
E<-mx[c(1,8,15,22,29),] #estimates

#for each period and for the whole season
P1<-mx[c(2:7),]
Q1<-t(matrix(c(min(m[2:7])*10,min(t[2:7]),0.1,max(m[2:7])*10,min(t[2:7]),0.1,max(m[2:7])*10,max(t[2:7]),0.1,min(m[2:7])*10,max(t[2:7]),0.1),3,4))
R1<-t(matrix(c(0,min(t[2:7]),min(Imates[2:7])*30,0,max(t[2:7]),min(Imates[2:7])*30,0,max(t[2:7]),max(Imates[2:7])*30,0,min(t[2:7]),max(Imates[2:7])*30,0,min(t[2:7]),min(Imates[2:7])*30),3,5))
RR1<-t(matrix(c(min(m[2:7])*10,40,min(Imates[2:7])*30,max(m[2:7])*10,40,min(Imates[2:7])*30,max(m[2:7])*10,40,max(Imates[2:7])*30,min(m[2:7])*10,40,max(Imates[2:7])*30,min(m[2:7])*10,40,min(Imates[2:7])*30),3,5))

P2<-mx[c(9:14),]
Q2<-t(matrix(c(min(m[9:14])*10,min(t[9:14]),0.1,max(m[9:14])*10,min(t[9:14]),0.1,max(m[9:14])*10,max(t[9:14]),0.1,min(m[9:14])*10,max(t[9:14]),0.1),3,4))
R2<-t(matrix(c(0,min(t[9:14]),min(Imates[9:14])*30,0,max(t[9:14]),min(Imates[9:14])*30,0,max(t[9:14]),max(Imates[9:14])*30,0,min(t[9:14]),max(Imates[9:14])*30,0,min(t[9:14]),min(Imates[9:14])*30),3,5))
RR2<-t(matrix(c(min(m[9:14])*10,40,min(Imates[9:14])*30,max(m[9:14])*10,40,min(Imates[9:14])*30,max(m[9:14])*10,40,max(Imates[9:14])*30,min(m[9:14])*10,40,max(Imates[9:14])*30,min(m[9:14])*10,40,min(Imates[9:14])*30),3,5))

P3<-mx[c(16:21),]
Q3<-t(matrix(c(min(m[16:21])*10,min(t[16:21]),0.15,max(m[16:21])*10,min(t[16:21]),0.15,max(m[16:21])*10,max(t[16:21]),0.15,min(m[16:21])*10,max(t[16:21]),0.15),3,4))
R3<-t(matrix(c(0,min(t[16:21]),min(Imates[16:21])*30,0,max(t[16:21]),min(Imates[16:21])*30,0,max(t[16:21]),max(Imates[16:21])*30,0,min(t[16:21]),max(Imates[16:21])*30,0,min(t[16:21]),min(Imates[16:21])*30),3,5))
RR3<-t(matrix(c(min(m[16:21])*10,40,min(Imates[16:21])*30,max(m[16:21])*10,40,min(Imates[16:21])*30,max(m[16:21])*10,40,max(Imates[16:21])*30,min(m[16:21])*10,40,max(Imates[16:21])*30,min(m[16:21])*10,40,min(Imates[16:21])*30),3,5))

P4<-mx[c(23:28),]
Q4<-t(matrix(c(min(m[23:28])*10,min(t[23:28]),0.1,max(m[23:28])*10,min(t[23:28]),0.1,max(m[23:28])*10,max(t[23:28]),0.1,min(m[23:28])*10,max(t[23:28]),0.1),3,4))
R4<-t(matrix(c(0,min(t[23:28]),min(Imates[23:28])*30,0,max(t[23:28]),min(Imates[23:28])*30,0,max(t[23:28]),max(Imates[23:28])*30,0,min(t[23:28]),max(Imates[23:28])*30,0,min(t[23:28]),min(Imates[23:28])*30),3,5))
RR4<-t(matrix(c(min(m[23:28])*10,40,min(Imates[23:28])*30,max(m[23:28])*10,40,min(Imates[23:28])*30,max(m[23:28])*10,40,max(Imates[23:28])*30,min(m[23:28])*10,40,max(Imates[23:28])*30,min(m[23:28])*10,40,min(Imates[23:28])*30),3,5))

PT<-mx[c(30:35),]
QT<-t(matrix(c(min(m[30:35])*10,min(t[30:35]),0.1,max(m[30:35])*10,min(t[30:35]),0.1,max(m[30:35])*10,max(t[30:35]),0.1,min(m[30:35])*10,max(t[30:35]),0.1),3,4))
RT<-t(matrix(c(0,min(t[30:35]),min(Imates[30:35])*30,0,max(t[30:35]),min(Imates[30:35])*30,0,max(t[30:35]),max(Imates[30:35])*30,0,min(t[30:35]),max(Imates[30:35])*30,0,min(t[30:35]),min(Imates[30:35])*30),3,5))
RRT<-t(matrix(c(min(m[30:35])*10,40,min(Imates[30:35])*30,max(m[30:35])*10,40,min(Imates[30:35])*30,max(m[30:35])*10,40,max(Imates[30:35])*30,min(m[30:35])*10,40,max(Imates[30:35])*30,min(m[30:35])*10,40,min(Imates[30:35])*30),3,5))


####display moving graph
open3d()

##### labels and axes

lines3d(axes,lwd=2)  # floor and I mates 
lines3d(axes2,lwd=2)  # front wall
#quads3d(mt, col='white')

#text and tickmarksfor axes 
txt<-t(matrix(c(-1,-9,16,15,-6,0,36,15,0),3,3))
text3d(txt,texts = c('Imates','m*','t*'),adj = 0)

txtIm<-t(matrix(c(-1,-3,30,-1,-3,24,-1,-3,18,-1,-3,12,-1,-3,6,0,-3,0),3,6))
text3d(txtIm,texts = c('1.0','0.8','0.6','0.4','0.2','0'),adj = 0)
tickIm<-t(matrix(c(0,-1,30,0,0,30,0,-1,24,0,0,24,0,-1,18,0,0,18,0,-1,12,0,0,12,0,-1,6,0,0,6,0,-1,0,0,0,0),3,12))
segments3d(tickIm,lwd=2)

txtm<-t(matrix(c(10,-3,0,20,-3,0,30,-3,0),3,3))
text3d(txtm,texts = c('1','2','3'),adj = 0)
tickm<-t(matrix(c(10,-1,0,10,0,0,20,-1,0,20,0,0,30,-1,0,30,0,0),3,6))
segments3d(tickm,lwd=2)

txtt<-t(matrix(c(32,0,0,32,10,0,32,20,0,32,30,0,32,40,0),3,5))
text3d(txtt,texts = c('0','10','20','30','40'),adj = 0)
tickt<-t(matrix(c(31,0,0,30,0,0,31,10,0,30,10,0,31,20,0,30,20,0,31,30,0,30,30,0,31,40,0,30,40,0),3,10))
segments3d(tickt,lwd=2)

#text for left wall
txtp<-t(matrix(c(0,E[1,2],E[1,3]+0.5,0,E[2,2],E[2,3]+0.5,0,E[3,2],E[3,3]+0.5,0,E[4,2],E[4,3]+0.5,0,E[5,2],E[5,3]+0.5),3,5))
text3d(txtp, texts=c('P1','P2','P3','P4','T'))

#text for front wall
txtpp<-t(matrix(c(E[1,1]-0.75,40,E[1,3]+0.5,E[2,1],40,E[2,3]+0.5,E[3,1]+1,40,E[3,3]+0.5,E[4,1],40,E[4,3]+0.5,E[5,1],40,E[5,3]+0.5),3,5))
text3d(txtpp, texts=c('P1','P2','P3','P4','T'))

##### values
#points3d(E, pch=10,cex=50)

##stars in 3d
segments3d(P1,col='orange',lwd=2)
segments3d(P2,col='red',lwd=2)
segments3d(P3,col='blue',lwd=2)
segments3d(P4,col='green',lwd=2)
segments3d(PT,lwd=2)

## left wall
lines3d(R1,col='orange',lwd=2)
lines3d(R2,col='red',lwd=2)
lines3d(R3,col='blue',lwd=2)
lines3d(R4,col='green',lwd=2)
lines3d(RT,lwd=2)

## front wall
lines3d(RR1,col='orange',lwd=2)
lines3d(RR2,col='red',lwd=2)
lines3d(RR3,col='blue',lwd=2)
lines3d(RR4,col='green',lwd=2)
lines3d(RRT,lwd=2)

##floor
quads3d(Q1, col='orange')
quads3d(Q2, col='red')
quads3d(Q3, col='blue')
quads3d(Q4, col='green')
quads3d(QT)

#randomly expected values
txtet<-t(matrix(c(1.498*0,12.032,0.396*30,1.498*10,12.032,0.396*0+0.5),3,2))
text3d(txtet, texts=c('RET','RET'))

txte1<-t(matrix(c(0.575*0,10.814,0.337*30,0.575*10,10.814,0.337*0),3,2))
text3d(txte1, texts=c('RE1','RE1'),col='orange')

txte2<-t(matrix(c(1.074*0,28.092,0.394*30,1.074*10,28.092,0.394*0),3,2))
text3d(txte2, texts=c('RE2','RE2'),col='red')

txte3<-t(matrix(c(0.548*0,8.225,0.330*30,0.548*10,8.225,0.330*0),3,2))
text3d(txte3, texts=c('RE3','RE3'), col='blue')

txte4<-t(matrix(c(0.169*0+0.5,0.898,0.156*30,0.169*10,0.898,0.156*0+0.5),3,2))
text3d(txte4, texts=c('RE4','RE4'), col='green')

 rgl.bringtotop()


############## Figure 8B


m<-c(1.45,1.95,1.10,1.45,1.45,1.45,1.45,1.77,2.06,1.54,1.77,1.77,1.77,1.77,2.12,3.04,1.58,2.12,2.12,2.12,2.12,3.43,7.60,0.83,3.43,3.43,3.43,3.43,1.78,2.02,1.59,1.78,1.78,1.78,1.78)
t<-c(.55,1.55,1.55,2.09,1.17,1.55,1.55,1.03,1.03,1.03,1.14,0.92,1.03,1.03,1.26,1.26,1.26,1.67,0.95,1.26,1.26,2.52,2.52,2.52,4.30,0.95,2.52,2.52,1.87,1.87,1.87,2.14,1.63,1.87,1.87)
Imates<-c(1.09,1.09,1.09,1.09,1.09,1.24,0.99,1.27,1.27,1.27,1.27,1.27,1.39,1.18,0.94,0.94,0.94,0.94,0.94,1.14,0.82,1.00,1.00,1.00,1.00,1.00,1.57,0.63,1.44,1.44,1.44,1.44,1.44,1.58,1.34)


##matrices

#for axes
axes<-t(matrix(c(0,0,30,0,0,0,40,0,0,40,30,0,0,30,0,0,0,0),3,6))
axes2<-t(matrix(c(0,30,30,0,30,0,40,30,0,40,30,30),3,4))
rndlnImates<-t(matrix(c(0,0,15,0,30,15,40,30,15),3,3))
rndlnm<-t(matrix(c(5,0,0.1,5,30,0.1,5,30,30),3,3))
rndlnt<-t(matrix(c(40,5,0,0,5,0,0,5,30),3,3))


#for painted floor
mt<-t(matrix(c(0,40,0,0,0,0,30,0,0,30,40,0),3,4))

#for observed values
mx <- matrix(c(m*5,t*6,Imates*15),35,3)

#I<-mx[-c(1,8,15,22,29,30,31,32,33,34,35),] #removes estimates and totals and leaves only CI's
E<-mx[c(1,8,15,22,29),] #estimates

#for each period and for the whole season
P1<-mx[c(2:7),]
Q1<-t(matrix(c(min(m[2:7])*5,min(t[2:7])*6,0.1,max(m[2:7])*5,min(t[2:7])*6,0.1,max(m[2:7])*5,max(t[2:7])*6,0.1,min(m[2:7])*5,max(t[2:7])*6,0.1),3,4))
R1<-t(matrix(c(0,min(t[2:7])*6,min(Imates[2:7])*15,0,max(t[2:7])*6,min(Imates[2:7])*15,0,max(t[2:7])*6,max(Imates[2:7])*15,0,min(t[2:7])*6,max(Imates[2:7])*15,0,min(t[2:7])*6,min(Imates[2:7])*15),3,5))
RR1<-t(matrix(c(min(m[2:7])*5,30,min(Imates[2:7])*15,max(m[2:7])*5,30,min(Imates[2:7])*15,max(m[2:7])*5,30,max(Imates[2:7])*15,min(m[2:7])*5,30,max(Imates[2:7])*15,min(m[2:7])*5,30,min(Imates[2:7])*15),3,5))

P2<-mx[c(9:14),]
Q2<-t(matrix(c(min(m[9:14])*5,min(t[9:14])*6,0.3,max(m[9:14])*5,min(t[9:14])*6,0.3,max(m[9:14])*5,max(t[9:14])*6,0.3,min(m[9:14])*5,max(t[9:14])*6,0.3),3,4))
R2<-t(matrix(c(0,min(t[9:14])*6,min(Imates[9:14])*15,0,max(t[9:14])*6,min(Imates[9:14])*15,0,max(t[9:14])*6,max(Imates[9:14])*15,0,min(t[9:14])*6,max(Imates[9:14])*15,0,min(t[9:14])*6,min(Imates[9:14])*15),3,5))
RR2<-t(matrix(c(min(m[9:14])*5,30,min(Imates[9:14])*15,max(m[9:14])*5,30,min(Imates[9:14])*15,max(m[9:14])*5,30,max(Imates[9:14])*15,min(m[9:14])*5,30,max(Imates[9:14])*15,min(m[9:14])*5,30,min(Imates[9:14])*15),3,5))

P3<-mx[c(16:21),]
Q3<-t(matrix(c(min(m[16:21])*5,min(t[16:21])*6,0.2,max(m[16:21])*5,min(t[16:21])*6,0.2,max(m[16:21])*5,max(t[16:21])*6,0.2,min(m[16:21])*5,max(t[16:21])*6,0.2),3,4))
R3<-t(matrix(c(0,min(t[16:21])*6,min(Imates[16:21])*15,0,max(t[16:21])*6,min(Imates[16:21])*15,0,max(t[16:21])*6,max(Imates[16:21])*15,0,min(t[16:21])*6,max(Imates[16:21])*15,0,min(t[16:21])*6,min(Imates[16:21])*15),3,5))
RR3<-t(matrix(c(min(m[16:21])*5,30,min(Imates[16:21])*15,max(m[16:21])*5,30,min(Imates[16:21])*15,max(m[16:21])*5,30,max(Imates[16:21])*15,min(m[16:21])*5,30,max(Imates[16:21])*15,min(m[16:21])*5,30,min(Imates[16:21])*15),3,5))

P4<-mx[c(23:28),]
Q4<-t(matrix(c(min(m[23:28])*5,min(t[23:28])*6,0,max(m[23:28])*5,min(t[23:28])*6,0,max(m[23:28])*5,max(t[23:28])*6,0,min(m[23:28])*5,max(t[23:28])*6,0),3,4))
R4<-t(matrix(c(0,min(t[23:28])*6,min(Imates[23:28])*15,0,max(t[23:28])*6,min(Imates[23:28])*15,0,max(t[23:28])*6,max(Imates[23:28])*15,0,min(t[23:28])*6,max(Imates[23:28])*15,0,min(t[23:28])*6,min(Imates[23:28])*15),3,5))
RR4<-t(matrix(c(min(m[23:28])*5,30,min(Imates[23:28])*15,max(m[23:28])*5,30,min(Imates[23:28])*15,max(m[23:28])*5,30,max(Imates[23:28])*15,min(m[23:28])*5,30,max(Imates[23:28])*15,min(m[23:28])*5,30,min(Imates[23:28])*15),3,5))

PT<-mx[c(30:35),]
QT<-t(matrix(c(min(m[30:35])*5,min(t[30:35])*6,0.2,max(m[30:35])*5,min(t[30:35])*6,0.2,max(m[30:35])*5,max(t[30:35])*6,0.2,min(m[30:35])*5,max(t[30:35])*6,0.2),3,4))
RT<-t(matrix(c(0,min(t[30:35])*6,min(Imates[30:35])*15,0,max(t[30:35])*6,min(Imates[30:35])*15,0,max(t[30:35])*6,max(Imates[30:35])*15,0,min(t[30:35])*6,max(Imates[30:35])*15,0,min(t[30:35])*6,min(Imates[30:35])*15),3,5))
RRT<-t(matrix(c(min(m[30:35])*5,30,min(Imates[30:35])*15,max(m[30:35])*5,30,min(Imates[30:35])*15,max(m[30:35])*5,30,max(Imates[30:35])*15,min(m[30:35])*5,30,max(Imates[30:35])*15,min(m[30:35])*5,30,min(Imates[30:35])*15),3,5))


####display moving graph
open3d()

##### labels and axes

lines3d(axes,lwd=2)  # floor and I mates 
lines3d(axes2,lwd=2)  # front wall
lines3d(rndlnImates,lwd=1)  # random expectation line in Imates
lines3d(rndlnm,lwd=1)  # random expectation line in m
lines3d(rndlnt,lwd=1)  # random expectation line in t

#quads3d(mt, col='white')

#text and tickmarksfor axes 
txt<-t(matrix(c(-5,-9,16,20,-6,0,43,15,0),3,3))
text3d(txt,texts = c('Imates (O/RE)','m* (O/RE)','t* (O/RE)'),adj = 0)

txtIm<-t(matrix(c(-1,-3,30,-1,-3,24,-1,-3,18,-1,-3,12,-1,-3,6,0,-3,0),3,6))
text3d(txtIm,texts = c('2','1.6','1.2','0.8','0.4','0'),adj = 0)
tickIm<-t(matrix(c(0,-1,30,0,0,30,0,-1,24,0,0,24,0,-1,18,0,0,18,0,-1,12,0,0,12,0,-1,6,0,0,6,0,-1,0,0,0,0),3,12))
segments3d(tickIm,lwd=2)

txtm<-t(matrix(c(40,-3,0,35,-3,0,30,-3,0,25,-3,0,20,-3,0,15,-3,0,10,-3,0,5,-3,0),3,8))
text3d(txtm,texts = c('8','7','6','5','4','3','2','1'),adj = 0)
tickm<-t(matrix(c(5,-1,0,5,0,0,10,-1,0,10,0,0,15,-1,0,15,0,0,20,-1,0,20,0,0,25,-1,0,25,0,0,30,-1,0,30,0,0,35,-1,0,35,0,0,40,-1,0,40,0,0),3,16))
segments3d(tickm,lwd=2)

txtt<-t(matrix(c(42,0,0,42,10,0,42,20,0,42,30,0),3,4))
text3d(txtt,texts = c('0','2','4','6'),adj = 0)
tickt<-t(matrix(c(41,0,0,40,0,0,41,10,0,40,10,0,41,20,0,40,20,0,41,30,0,40,30,0),3,8))
segments3d(tickt,lwd=2)

#text for left wall
txtp<-t(matrix(c(0,E[1,2]+2,E[1,3]+0.5,0,E[2,2],E[2,3]+0.5,0,E[3,2],E[3,3],0,E[4,2],E[4,3]+2.5,0,E[5,2],E[5,3]+0.5),3,5))
text3d(txtp, texts=c('P1','P2','P3','P4','T'))

#text for front wall
txtpp<-t(matrix(c(E[1,1]-0.5,30,E[1,3]+0.5,E[2,1],30,E[2,3]+0.5,E[3,1]+1,30,E[3,3],E[4,1]+3,30,E[4,3]+3,E[5,1],30,E[5,3]+0.5),3,5))
text3d(txtpp, texts=c('P1','P2','P3','P4','T'))

##### values
#points3d(E, pch=10,cex=50)

##stars in 3d
segments3d(P1,col='orange',lwd=2)
segments3d(P2,col='red',lwd=2)
segments3d(P3,col='blue',lwd=2)
segments3d(P4,col='green',lwd=2)
segments3d(PT,lwd=2)

## left wall
lines3d(R1,col='orange',lwd=2)
lines3d(R2,col='red',lwd=2)
lines3d(R3,col='blue',lwd=2)
lines3d(R4,col='green',lwd=2)
lines3d(RT,lwd=2)

## front wall
lines3d(RR1,col='orange',lwd=2)
lines3d(RR2,col='red',lwd=2)
lines3d(RR3,col='blue',lwd=2)
lines3d(RR4,col='green',lwd=2)
lines3d(RRT,lwd=2)

##floor
quads3d(Q1, col='orange')
quads3d(Q2, col='red')
quads3d(Q3, col='blue')
quads3d(Q4, col='green')
quads3d(QT)

 rgl.bringtotop()
##############################################          END OF SCRIPT
